# Supplementary material for: Comparative Analysis Reveals Dynamic Changes in miRNAs and Their Targets and Expression during Somatic Embryogenesis in Longan (Dimocarpus longan Lour.)
Source: PLoS One. 2013 Apr 11;8(4):e60337. doi: 10.1371/journal.pone.0060337 (PMC3623967; doi:10.1371/journal.pone.0060337)
Supplement: Supporting Information S1 File containing the following supporting information tables — Table S1. Coserved and non-coserved longan miRNAs. Table S2. Longan-known miRNA targets by predicition method. Table S3. Identifiction targets for longan miRNAs by Degradome sequencing. Table S4. The consensus targets for longan miRNAs obtaining from prediction and degradome analysis. Table S5. Primer sequences. Table S6. The miRNA names, primer sequences. (ZIP) [file pone.0060337.s001.zip]

Archive with 20 entries (17 files):
- Supporting Information files/
- Supporting Information files/.DS_Store
- __MACOSX/
- __MACOSX/Supporting Information files/
- __MACOSX/Supporting Information files/._.DS_Store
- Supporting Information files/Supporting Information Legends.doc
- __MACOSX/Supporting Information files/._Supporting Information Legends.doc
- Supporting Information files/Table S1 coserved and non-coserved longan miRNAs.doc
- __MACOSX/Supporting Information files/._Table S1 coserved and non-coserved longan miRNAs.doc
- Supporting Information files/Table S2 Longan-known miRNA targets by predicition method.doc
- __MACOSX/Supporting Information files/._Table S2 Longan-known miRNA targets by predicition method.doc
- Supporting Information files/Table S3  Identifiction targets for longan miRNAs by Degradome sequencing.doc
- __MACOSX/Supporting Information files/._Table S3  Identifiction targets for longan miRNAs by Degradome sequencing.doc
- Supporting Information files/Table S4 The consensus targets for longan miRNAs obtaining from prediction and degradome analysis.xls
- __MACOSX/Supporting Information files/._Table S4 The consensus targets for longan miRNAs obtaining from prediction and degradome analysis.xls
- Supporting Information files/Table S5 Primer sequences.doc
- __MACOSX/Supporting Information files/._Table S5 Primer sequences.doc
- Supporting Information files/Table S6.doc
- __MACOSX/Supporting Information files/._Table S6.doc
- __MACOSX/._Supporting Information files
