# Supplementary material for: Comparative Analysis Reveals Dynamic Changes in miRNAs and Their Targets and Expression during Somatic Embryogenesis in Longan (Dimocarpus longan Lour.)
Source: PLoS One. 2013 Apr 11;8(4):e60337. doi: 10.1371/journal.pone.0060337 (PMC3623967; doi:10.1371/journal.pone.0060337)
Supplement: Supporting Information S1 File containing the following supporting information tables — Table S1. Coserved and non-coserved longan miRNAs. Table S2. Longan-known miRNA targets by predicition method. Table S3. Identifiction targets for longan miRNAs by Degradome sequencing. Table S4. The consensus targets for longan miRNAs obtaining from prediction and degradome analysis. Table S5. Primer sequences. Table S6. The miRNA names, primer sequences. (ZIP) [file pone.0060337.s001.zip › Supporting Information files/Table S4 The consensus targets for longan miRNAs obtaining from prediction and degradome analysis.xls]

## Sheet: Sheet1
Table S4 The consensus targets for longan miRNAs obtaining from prediction and degradome analysis
miRNAs	target genes	splice site	value of normalization	description
dlo-miR396	Unigene68412_Longan-RNA:1:1903:+	802	35.7	Protein FAR1-RELATED SEQUENCE 9
dlo-miR397	Unigene66334_Longan-RNA:1:1082:+	636	89.8	sister-chromatide cohesion protein 3
dlo-miR780	Unigene7371_Longan-RNA:1:2463:+	2237	22.4	T2H3.2
	Unigene62118_Longan-RNA:1:669:+	134	31.1	Mo25 family protein
	Unigene65144_Longan-RNA:1:910:+	336	68.9	similar to protein kinase
		337	30.1
dlo-miR827	Unigene61988_Longan-RNA:1:662:+	298	10.5	CIPK4 (CBL-interacting protein kinase 4)
dlo-miR830	Unigene68876_Longan-RNA:1:3287:+	1710	22.7	4-alpha-glucanotransferas
dlo-miR1081	Unigene66879_Longan-RNA:1:1203:+	789	10.1	UDP-galactose/glucose pyrophosphorylase
dlo-miR1132	Unigene45523_Longan-RNA:1:297:+	237	22.4	EMB2737
		238	10.1
dlo-miR1424	Unigene53967_Longan-RNA:1:410:+	298	21.3	similar to At2g40095
dlo-miR1438	Unigene66995_Longan-RNA:1:1233:+	820	29.7	similar to BAF28273.1| Os11g0484300
dlo-miR1519	Unigene40913_Longan-RNA:1:261:+	221	19.6	uracil phosphoribosyl transferase like protein
		222	25.5
dlo-miR1917	Unigene25194_Longan-RNA:1:184:+	58	47.5	luminal binding protein (BiP)
dlo-miR2092	Unigene51494_Longan-RNA:1:369:+	127	43.7	similar to BAF16795.2| Os05g0200500
dlo-miR2099	Unigene50004_Longan-RNA:1:348:+	249	12.6	2-oxo acid dehydrogenase, lipoyl-binding site
	Unigene57502_Longan-RNA:1:490:+	20	16.4	diphosphomevelonate decarboxylase
dlo-miR2628	Unigene9976_Longan-RNA:1:1941:+	700	15.7	dehydration-responsive protein-related
dlo-miR2673	Unigene49256_Longan-RNA:1:338:+	314	10.8	expressed protein
	Unigene54104_Longan-RNA:1:413:+	345	17.5	GIL1 (GRAVITROPIC IN THE LIGHT)
	Unigene60784_Longan-RNA:1:605:+	118	17.8	similar to At1g73320
	Unigene67649_Longan-RNA:1:1437:+	1411	27.6	similar to At4g28230
		1412	21
		1413	201
		1414	27.6
		1415	21
		1416	201
		1417	27.6
	Unigene67737_Longan-RNA:1:1469:+	854	22.4	myb family transcription factor
dlo-miR5021	Unigene11640_Longan-RNA:1:1034:+	180	14.7	similar to At4g04630
	Unigene63406_Longan-RNA:1:751:+	266	11.5	Protein phosphatase AP2C1
dlo-miR5057	Unigene48422_Longan-RNA:1:328:+	220	17.1	peroxidase 1
	Unigene65400_Longan-RNA:1:941:+	664	12.2	peroxidase
dlo-miR5079	Unigene31501_Longan-RNA:1:209:+	188	35	splicing factor Prp18 family protein
